# Supplementary material for: Inter-Rater Reliability of Scoring Systems for Abomasal Lesions in Quebec Veal Calves
Source: Animals (Basel). 2023 May 17;13(10):1664. doi: 10.3390/ani13101664 (PMC10215123; doi:10.3390/ani13101664)
Supplement: Supplementary file 1 [file animals-13-01664-s001.zip]

Archive with 1 entries (1 files):
- animals-2354923-supplementary.docx
